# Supplementary material for: Improved patient-reported outcomes after interprofessional training in mental health: a nonrandomized intervention study
Source: BMC Psychiatry. 2020 May 14;20:236. doi: 10.1186/s12888-020-02616-x (PMC7227283; doi:10.1186/s12888-020-02616-x)
Supplement: Supplementary file 1 — Additional file 1. [file 12888_2020_2616_MOESM1_ESM.xlsx]

## Sheet: SF-36
RecordID	PrePF	PreRP	PreBP	PreGH	PreVT	PreSF	PreRE	PreMH	PrePCS	PreMCS	Gender	Unit	PostPF	PostRP	PostBP	PostGH	PostVT	PostSF	PostRE	PostMH	PostPCS	PostMCS
188089	55	25	80	57	60	50	33.33	72	42.84	42.58	0	1	100	100	100	82	60	100	100	76	58.99	50.66
188567	100	100	100	62	0	0	33.33	12	68.34	5.64	0	1	100	0	100	82	15	25	0	28	60.73	13.61
188592	25	0	50	40	20	50	0	44	34.27	30.95	0	0	25	0	50	40	20	50	0	44	34.27	30.95
188644	40	0	31	45	10	50	0	8	39.41	19.06	1	1	75	100	52	77	50	50	100	48	51.39	40.13
188817	70	25	84	15	0	0	0	0	51.66	4.24	0	1	50	25	74	20	0	12.5	0	0	47.42	7.95
188111	95	100	42	62	35	37.5	100	56	50.61	37.93	1	1	95	100	84	67	60	87.5	100	84	53.31	52.66
188862	85	0	51	25	10	25	0	24	45.54	15.75	1	0	85	0	74	32	10	25	0	24	49.38	14.77
188874	90	50	100	77	80	75	66.67	88	52.49	51.52	1	1	90	50	100	77	80	75	66.67	88	52.49	51.52
188816	95	50	100	67	15	25	0	20	64.14	10.19	0	0	95	50	100	67	15	25	0	20	64.14	10.19
188873	100	100	84	52	40	37.5	0	52	62.33	21.91	0	1	100	100	84	52	40	50	0	52	62.29	23.38
188927	25	0	62	32	10	50	66.67	32	32.4	34.96	1	0	25	0	62	32	10	50	66.67	32	32.4	34.96
188991	100	100	100	75	40	0	0	36	69.27	12.17	1	0	100	100	100	100	25	25	0	44	70.85	15.57
188593	100	100	84	52	40	50	0	52	62.29	23.38	0	1	100	100	84	52	40	37.5	0	52	62.33	21.91
189010	79.99	50	32	25	5	25	0	0	50.16	7.94	0	1	50	0	84	30	5	12.5	0	16	45.42	13.39
189032	65.01	0	52	30	35	37.5	0	32	42.06	23.96	1	0	60	0	52	35	15	25	0	28	42.07	19.64
189087	79.99	100	84	30	15	37.5	0	40	57.54	17.86	0	1	90	100	100	42	35	62.5	0	60	60.39	26.92
189116	100	100	72	72	100	100	100	100	51.6	62.93	0	1	100	100	32	37	65	87.5	33.33	72	49.39	42.78
189086	70	0	64	40	50	25	0	52	43.34	28.72	1	1	90	50	100	72	80	75	66.67	88	51.91	51.56
188958	65.01	0	22	20	15	50	0	24	37.67	22.31	1	1	75	25	22	30	30	62.5	66.67	40	37.22	36.92
189162	85	0	44	67	20	37.5	0	28	49.05	19.4	0	0	85	0	74	67	20	37.5	0	28	53	18.19
189085	79.99	0	84	47	30	25	0	28	51.32	18.01	1	1	79.99	0	84	52	30	50	0	28	51.82	20.91
189234	90	0	31	25	30	25	0	28	43.52	19.37	0	0
189237	55	0	64	32	0	0	0	4	45.39	8.33	0	1	70	25	10	5	15	0	0	4	40.44	10.04
189238	40	100	74	27	55	75	100	40	43.47	44.11	1	0	55	0	100	77	20	75	0	20	53.3	22.04
189228	95	100	84	45	15	12.5	33.33	12	63.56	9.97	0	0	100	50	72	62	10	37.5	33.33	24	58.15	17.39
189275	90	0	12	50	0	50	0	0	47.01	11.78	1	0	90	75	62	45	10	37.5	100	20	52.2	25.75
189194	95	75	100	82	50	62.5	100	64	57.16	43.13	1	0	95	75	100	82	50	62.5	100	64	57.16	43.13
189308	100	100	100	52	85	100	100	56	58.41	47.94	0	1	79.99	100	100	100	70	100	100	84	56.73	55.73
189313	15	0	32	67	65	100	33.33	92	25.61	61.12	1	0	10	0	42	72	90	12.5	100	100	22.3	64.69
189320	75	25	51	82	20	50	0	24	52.94	19.41	0	1	65.01	50	41	52	55	62.5	0	64	44.23	36.61
189309	50	0	64	45	50	50	0	52	40.38	33.5	1	1
189336	90	75	80	52	50	25	0	40	59.3	20.11	1	1
189368	85	100	100	82	30	37.5	0	64	63.65	24.75	0	0
189011	50	0	70	52	50	50	0	48	42.5	32.08	1	1	95	100	52	62	65	75	100	76	49.64	50.81
189379	55	0	74	60	0	25	0	24	47.3	16.29	0	0	95	25	100	72	35	87.5	66.67	56	53.74	39.57
189430	60	25	84	47	0	62.5	0	16	51.37	16.8	1	0	100	100	100	62	40	62.5	33.33	44	64.57	26.33
189361	85	100	74	52	55	87.5	100	72	50	50.19	0	1
189446	95	100	100	45	0	62.5	0	12	67.28	9.14	0	1	100	100	100	52	10	75	0	16	68.53	12.3
189466	100	50	72	50	10	37.5	33.33	24	56.76	17.48	1	1	100	50	72	62	10	37.5	33.33	24	58.15	17.39
188889	70	25	72	52	65	62.5	0	56	47.84	34.59	1	0	100	100	100	82	55	62.5	100	92	57	50.21
189272	90	50	31	50	5	12.5	0	20	52.13	11.02	1	1
188953	90	100	62	67	30	50	33.33	48	57.81	27.34	0	1	90	100	62	67	30	62.5	33.33	48	57.77	28.81
188566	90	0	10	15	0	25	0	0	42.79	9.17	0	1	95	0	52	27	0	50	0	0	50.49	9.86
189468	90	0	100	45	50	62.5	0	64	50.46	33.14	1	1	100	100	100	57	70	87.5	100	80	55.77	51.57
189145	30	0	100	25	5	12.5	33.33	12	42.04	17.98	0	1	40	25	72	45	45	0	66.67	44	39.39	33.45
188888	100	0	62	62	35	12.5	0	16	55.25	12.6	1	1	100	0	62	62	35	12.5	0	16	55.25	12.6
188088	95	0	100	72	30	0	0	56	55.41	20.71	1	1	95	0	100	72	30	25	0	56	55.33	23.66
189465	100	25	100	57	45	62.5	33.33	28	58.63	25.02	1	1	95	0	80	72	30	75	0	56	52.53	30.35
189491	85	0	84	35	35	37.5	33.33	36	47.83	26.34	1	0	85	0	100	30	50	62.5	0	68	47.35	34.85
189502	75	0	30	40	25	25	33.33	28	40.5	24.61	1	1	79.99	0	10	62	35	75	0	32	42.69	28.44
189399	50	0	52	45	20	37.5	0	28	41.52	22.51	1	1	85	100	41	20	0	37.5	0	16	54.46	22.51
189531	60	100	74	40	15	62.5	100	24	49.99	31.85	1	0	50	0	62	52	35	37.5	0	20	44.87	21.43
189532	100	100	72	100	5	0	0	4	72.1	0.34	0	0	100	100	72	100	5	0	0	4	72.1	0.34
189537	100	25	72	72	40	100	0	52	55.39	32.22	1	1	50	100	52	52	50	50	100	52	43.67	43.78
189545	90	25	62	52	30	87.5	0	64	48.41	34.54	1	0	85	75	72	40	40	75	66.67	28	53.3	31.31
189566	85	0	100	55	45	37.5	0	44	53.33	24.43	1	1	100	100	100	52	60	50	100	76	55.69	44.99
189581	70	0	41	30	40	75	33.33	44	37.92	36.72	1	0	75	0	52	52	45	50	0	52	43.86	31.05
189590	10	0	0	15	15	0	0	28	24.35	23.63	1	1	55	50	74	62	65	75	66.67	68	43.64	48.71
189568	79.99	0	84	62	50	50	33.33	4	54.34	20.69	1	1	79.99	25	100	62	95	100	66.67	96	45.63	60.26
189637	5	100	61	72	80	100	100	92	34.51	67.87	1	0	5	100	61	72	80	100	100	92	34.51	67.87
189628	100	50	72	40	10	25	33.33	8	57.69	11.58	0	0	100	50	72	40	10	25	33.33	8	57.69	11.58
189693	50	0	31	15	10	50	0	40	33.58	27.35	0	0	60	0	31	32	5	50	0	24	39.25	21.25
189772	75	25	51	82	20	50	0	24	52.94	19.41	0	1
189774	100	75	80	82	60	87.5	100	88	52.37	54.25	1	0	100	75	80	82	60	87.5	100	88	52.37	54.25
189803	95	100	84	57	30	25	0	32	64.52	14.16	0	1	100	100	84	62	40	75	100	52	57.46	39.59
189850	79.99	25	62	45	50	50	66.67	64	42.32	42.17	1	0	85	0	62	52	40	75	0	56	46.25	33.24
189801	45	25	62	12	40	62.5	66.67	32	36.39	37.07	0	1
189535	0	0	52	20	20	50	0	20	30.98	26.6	1	1	50	0	52	32	20	62.5	0	20	40.96	23.3
189741	79.99	0	62	67	40	0	0	40	49.41	20.26	0	1	75	0	62	77	80	62.5	66.67	88	39.95	54.74
189867	70	100	51	35	10	0	0	20	54.66	9.51	1	0	45	50	31	40	20	37.5	0	16	43.83	18.74
190832	95	100	84	50	40	62.5	33.33	36	61.24	25.27	0	0	90	100	100	62	40	62.5	33.33	40	63.36	26.14
190872	70	0	100	45	25	25	0	32	50.89	18.9	1	1	75	100	100	82	50	50	0	76	60.61	32.69
190873	75	25	51	82	20	50	0	24	52.94	19.41	0	1	85	50	72	87	60	75	66.67	72	50.87	46.39
190877	60	0	31	25	45	0	0	8	41.18	15.22	0	0	5	100	61	72	80	100	100	92	34.51	67.87
190834	90	0	31	30	40	62.5	0	40	42.57	28.2	0	0	95	0	52	52	25	37.5	0	56	46.58	26.67
190971	79.99	100	84	42	10	25	0	20	61.46	10.14	0	0	79.99	100	84	42	10	25	0	20	61.46	10.14
191015	85	0	84	35	30	37.5	0	60	46.66	28.11	1	1	100	50	84	52	40	50	33.33	76	52.27	36.33
191017	60	0	61	20	5	12.5	0	8	43.99	11.2	0	1	79.99	50	84	62	60	87.5	66.67	72	48.66	48.02
191018	60	0	74	25	15	25	0	44	41.76	23.33	1	0	79.99	0	41	45	0	12.5	0	0	48.65	7.17
191019	90	100	51	25	25	25	33.33	24	54.6	17.85	1	1	75	50	74	45	45	75	33.33	72	46.33	41.48
190979	60	75	100	92	65	100	100	92	48.77	60.25	1	0	75	100	100	97	85	100	100	92	54.69	60.09
191025	70	0	84	27	5	25	0	60	42.86	25.4	1	0	70	0	84	37	5	50	0	60	43.93	28.27
191026	5	100	61	72	80	100	100	92	34.51	67.87	1	0
191052	90	25	41	52	5	0	33.33	32	47.72	17.83	0	0	95	25	31	52	20	25	33.33	40	46.36	24.58
191126	90	0	100	45	50	62.5	0	64	50.46	33.14	1	1	100	100	100	57	70	87.5	100	92	54.23	54.95
191127	55	0	31	20	0	12.5	0	20	37.57	15.72	0	1	55	0	31	27	5	50	0	24	37.81	21.75
191060	100	100	100	67	50	75	100	60	59.26	42.24	1	0	100	100	100	67	50	75	100	60	59.26	42.24
191132	40	0	62	42	40	62.5	0	56	37.36	36.05	1	0
191203	75	100	100	87	40	50	0	40	65.66	21.44	0	1	70	75	100	87	40	62.5	0	40	62.27	24.25
191135	65.01	0	41	57	0	37.5	0	12	45.83	14.8	1	0	55	25	20	25	30	62.5	0	36	37.37	28.88
191130	55	0	84	25	10	25	0	16	45.73	14.97	0	1
191262	55	0	31	30	15	0	0	28	37.94	18.05	1	0	60	0	42	40	40	25	33.33	56	36.11	35.04
191263	85	50	51	20	5	25	33.33	16	48.94	15.69	0	0
191322	60	25	51	57	25	37.5	0	32	46.55	22.32	0	1	60	25	51	57	30	50	0	32	46.57	24.33
191395	90	25	32	67	25	25	0	40	49.39	20.99	1	1	100	0	51	47	40	50	0	44	48.43	25.99
191398	90	0	62	60	5	25	0	48	48.76	20.8	1	0
191325	90	0	80	40	25	62.5	0	20	52.55	18.9	0	0	90	0	80	40	25	62.5	0	20	52.55	18.9
191399	85	100	74	100	100	100	100	96	53.02	62.93	0	0	85	100	74	100	100	100	100	96	53.02	62.93
191400	45	25	31	15	20	25	66.67	48	30.46	36.23	0	0
191421	79.99	0	32	77	0	75	66.67	24	43.95	30.31	0	1	79.99	0	32	77	0	75	66.67	24	43.95	30.31
191422	100	75	100	65	55	37.5	0	52	63.65	23.66	1	1	90	50	84	77	55	62.5	100	48	53.24	41.19
191424	100	100	84	60	0	25	33.33	8	66.43	8.12	0	0	100	100	100	62	60	62.5	66.67	52	61.84	35.18
191601	65.01	0	62	20	10	25	0	32	41.94	19.46	0	1	50	0	22	35	5	25	0	20	37.28	18.46
191604	90	0	74	52	40	62.5	0	60	48.22	31.94	1	0	90	0	74	52	40	62.5	0	60	48.22	31.94
191661	50	0	100	52	50	75	0	52	45.85	34.93	0	1	50	0	100	52	50	75	0	52	45.85	34.93
191666	79.99	25	31	50	55	12.5	100	24	42.15	32.69	1	0
191723	85	0	52	40	30	50	0	40	45.54	25.2	0	1	85	0	52	47	50	50	100	40	40.71	40.65
191724	60	25	20	50	30	12.5	0	64	37.71	30.23	0	1	70	25	20	50	30	12.5	0	64	39.43	29.3
191725	85	0	22	20	20	62.5	0	32	40.13	24.7	1	0	85	25	32	32	20	50	0	32	45.36	21.86
191790	79.99	100	100	72	85	100	33.33	68	59.67	44.15	1	1
189570	95	100	100	77	55	62.5	100	76	57.61	46.21	1	1	95	100	100	82	80	100	100	96	55.83	58.91
191843	30	0	0	35	25	37.5	0	28	30.12	27.1	0	1	30	0	0	35	25	37.5	0	28	30.12	27.1
191844	100	50	100	52	55	25	66.67	20	59.86	23.04	1	1	100	50	100	52	55	50	66.67	20	59.78	25.98
191845	70	25	74	52	40	75	100	52	42.34	45.5	1	0	70	25	74	52	40	75	100	52	42.34	45.5
191846	95	75	52	32	60	100	33.33	48	51.06	37.52	1	0
191603	79.99	100	84	42	10	25	0	20	61.46	10.14	0	0
191880	55	25	20	25	30	62.5	0	36	37.37	28.88	1	0	55	25	20	25	30	62.5	0	36	37.37	28.88
191972	79.99	0	41	45	0	12.5	0	0	48.65	7.17	1	1	95	100	84	82	70	100	100	80	55.64	53.98
191975	100	100	100	72	85	100	100	96	55.61	59.06	1	0
192003	10	0	12	10	10	12.5	0	28	25.25	24.11	0	1
192058	55	25	100	10	0	50	0	20	47.87	16.55	1	0	85	0	84	35	35	37.5	33.33	36	47.83	26.34
192096	65.01	0	12	35	10	0	0	16	39.21	13.93	0	1	100	100	100	85	75	100	100	84	58.51	54.51
192200	50	0	41	25	35	62.5	0	48	35.32	33.3	1	1
192347	35	0	31	50	40	37.5	0	24	37.51	25.76	0	1
192349	95	75	100	60	30	37.5	66.67	16	62.55	20.23	1	1	25	0	62	32	10	50	66.67	32	32.4	34.96
192495	45	0	62	15	10	37.5	0	28	38.38	21.72	1	0	85	0	84	35	35	37.5	33.33	36	47.83	26.34
192597	75	25	72	25	15	12.5	33.33	36	45.68	21.86	1	1	90	25	62	52	10	37.5	0	44	50.86	20.87
192598	40	50	10	42	45	0	33.33	44	35.33	30.66	1	1
192622	95	100	41	87	45	75	66.67	56	55.34	38.83	0	1
192881	79.99	100	84	42	10	25	0	20	61.46	10.14	0	1
192355	95	100	100	52	45	50	100	56	57.19	38.21	0	0	95	100	100	52	45	50	100	56	57.19	38.21
192978	85	25	41	30	35	75	33.33	44	42.93	33.9	0	1	85	25	51	30	35	75	33.33	44	44.25	33.5
192991	100	0	51	82	20	25	0	12	56.38	11.63	1	0
192992	20	100	42	60	55	37.5	0	60	43.08	34.91	0	1	45	100	62	55	35	25	100	68	42.31	43.76
193025	60	0	21	20	25	25	0	8	38.94	16.45	1	1
193026	25	25	74	70	20	0	33.33	16	45.17	19.57	1	0
193034	40	0	22	35	10	37.5	0	40	33.02	27.04	1	1	75	0	62	45	25	50	0	36	46.16	24.03
193048	100	100	100	62	70	62.5	0	72	63.35	33	1	0	100	100	100	62	70	62.5	0	72	63.35	33
193098	75	25	32	35	20	100	33.33	32	41.85	33.11	1	0	75	25	32	35	20	100	33.33	32	41.85	33.11
193092	70	0	20	42	15	0	66.67	32	36.02	27.03	1	1	70	0	20	42	15	0	66.67	32	36.02	27.03
193144	40	0	22	35	10	37.5	0	40	33.02	27.04	1	1
193145	50	0	22	0	5	0	0	20	33.32	15.77	1	1	50	0	22	0	5	0	0	20	33.32	15.77
193155	95	0	100	47	15	37.5	0	24	56.29	14.68	1	0	95	0	100	47	15	37.5	0	24	56.29	14.68
193156	75	100	80	62	30	75	100	88	47.88	51.15	1	0	75	100	100	55	40	62.5	100	84	50.39	48.88
193162	55	100	100	72	10	50	0	24	62.13	15.68	0	0	75	100	100	72	30	50	0	40	63.8	20.47
193199	50	0	64	60	15	12.5	0	28	44.85	18.44	0	0	50	0	52	77	0	0	0	16	46.61	12.33
193280	100	0	100	40	45	25	0	52	53.2	23.91	0	0
193281	100	100	100	90	15	37.5	0	32	71.06	12.66	1	0	100	100	100	90	15	37.5	0	32	71.06	12.66
193282	95	50	100	52	30	75	66.67	40	55.94	32.33	1	0
193289	50	25	12	20	5	37.5	33.33	4	36.75	19.51	1	0	79.99	0	41	52	0	12.5	0	0	49.46	7.12
193277	50	0	22	0	5	0	0	20	33.32	15.77	0	1	95	100	72	62	25	62.5	0	40	62.3	20.73
193360	75	0	10	45	5	0	33.33	0	41.84	12.4	1	0
193420	65.01	0	52	35	25	37.5	0	36	42	23.97	1	0
193469	60	100	100	15	35	100	100	80	43.5	53.32	1	0	75	100	100	55	40	62.5	100	84	50.39	48.88
193470	35	0	74	35	5	50	0	20	41.46	20.7	1	0	55	25	41	37	70	50	0	80	36.47	43.18
193471	40	0	62	42	40	62.5	0	56	37.36	36.05	0	0	40	0	0	42	40	62.5	0	56	29.19	38.56
193581	20	50	62	10	0	12.5	0	28	38.41	18.33	1	1
193808	45	100	20	55	45	0	0	72	42.38	31.38	1	0
193810	40	0	22	20	0	0	0	32	32.3	19.4	0	0
193823	70	100	72	47	60	62.5	100	56	48.76	44.81	1	1
193867	79.99	75	31	20	10	25	100	16	44.06	25.53	1	1	95	50	74	52	60	100	66.67	84	47.2	51.95
193881	25	75	10	30	10	50	0	28	37.23	24.43	1	1
193882	55	100	84	25	5	62.5	0	28	53.97	18.73	0	1
193893	100	100	100	67	40	37.5	33.33	44	65.23	23.35	1	0	100	100	100	67	40	37.5	33.33	44	65.23	23.35
193906	50	0	100	52	40	50	0	56	45.29	32.04	1	1
193907	100	100	100	100	55	25	33.33	76	65.19	32.26	1	1	100	100	100	100	55	37.5	33.33	76	65.15	33.73
193909	50	50	0	20	15	12.5	0	24	37.29	18.44	1	0
193921	75	100	62	57	0	0	0	4	61.43	2.86	1	0
193892	100	100	100	82	85	100	100	92	57.27	57.86	1	0
193927	55	0	31	50	35	0	0	52	37.45	26.82	1	1
193354	95	100	100	62	35	62.5	0	36	66.63	19.55	0	1
193933	100	0	62	92	50	75	66.67	52	50.17	40.39	1	1	100	0	62	92	50	75	66.67	52	50.17	40.39
194598	79.99	0	41	42	20	37.5	66.67	16	42.5	25.69	1	1	79.99	75	62	50	20	50	33.33	32	53.55	23.69
193848	0	0	10	30	10	0	0	28	25.61	23.51	1	1	50	0	62	32	20	62.5	0	20	42.28	22.9
194611	20	50	22	47	70	75	0	44	36.09	39.08	0	0	20	50	22	47	70	75	0	44	36.09	39.08
194613	30	0	12	25	5	25	33.33	12	30.41	23	0	1
194614	100	100	100	62	25	62.5	100	40	60.95	32.48	0	0	100	100	100	62	25	62.5	100	40	60.95	32.48
194620	90	100	100	100	70	75	100	48	63.14	41.71	1	0	90	100	100	100	70	75	100	48	63.14	41.71
194666	85	75	32	52	60	37.5	100	76	41.69	48.54	1	1
194667	90	75	84	52	55	87.5	100	68	50.2	49.07	1	1
194668	25	0	100	45	25	50	0	44	41.51	29.43	0	1	45	50	100	42	65	100	100	56	42.52	52.76
194669	45	25	42	50	0	37.5	0	36	41.12	22.57	0	1	45	25	52	57	0	50	0	36	43.2	23.59
194672	65.01	25	31	35	50	0	0	44	41.15	24.48	1	0	100	0	74	52	50	50	66.67	52	47.21	37.25
194673	50	0	10	67	0	100	100	80	25.5	57.24	1	0
194676	50	0	64	52	50	62.5	0	52	41.15	34.92	0	0
194749	100	75	74	67	50	62.5	100	36	56.45	35.94	1	1
194768	79.99	75	100	37	20	25	33.33	24	58.16	17.05	1	1	60	25	62	52	30	12.5	33.33	28	46.11	22.83
194792	50	0	62	45	50	50	0	52	40.12	33.58	1	0
194794	90	100	100	50	20	0	100	24	60.02	21.1	1	0	90	100	70	50	20	0	100	24	56.07	22.31
194838	55	0	100	47	40	62.5	0	40	47.59	28.57	1	1	95	0	52	20	35	37.5	0	36	45.58	22.35
194863	75	0	74	60	20	37.5	0	52	47.4	25.93	0	0	75	0	74	60	20	37.5	0	52	47.4	25.93
194864	100	0	100	92	50	0	0	52	59.36	21.13	1	0
194921	95	100	72	55	25	62.5	0	40	61.49	20.78	0	1
194961	100	100	100	62	25	37.5	66.67	24	65.05	20.58	0	1	100	100	100	47	40	75	66.67	44	60.83	32.35
194963	90	0	84	52	50	62.5	0	52	50.7	30.36	0	1	90	0	84	52	50	62.5	0	52	50.7	30.36
194964	85	0	64	42	35	50	0	44	46.91	26.37	1	1
194965	95	0	74	57	55	50	0	52	50.93	29.33	1	1	90	0	64	52	50	62.5	0	56	47.55	32.29
194969	95	100	62	82	50	87.5	66.67	60	57.05	41.16	1	0
194970	20	0	12	10	0	12.5	0	4	29.91	15.34	1	0
194971	5	0	0	40	45	0	0	36	25.75	29.4	1	0
194785	75	0	62	45	25	50	0	36	46.16	24.03	1	1
194675	50	0	72	40	95	75	0	64	39.84	44.38	0	0	50	0	72	52	90	75	0	64	41.16	43.76
195057	100	100	100	82	85	100	100	92	57.27	57.86	1	0	100	100	100	82	85	100	100	92	57.27	57.86
195058	50	0	64	52	50	62.5	0	52	41.15	34.92	0	0
194923	85	0	51	40	15	75	0	60	42.57	32.2	0	0	85	50	51	40	15	75	0	60	47.55	30.45
194920	20	25	31	35	40	62.5	100	52	26.11	50.57	1	1
195093	50	0	62	45	50	50	0	48	40.63	32.45	0	0
195153	55	0	100	15	20	25	0	20	46.31	16.6	1	0
194840									39.84	44.38	0	1	100	75	100	50	80	75	100	76	53.15	50.98
195184	90	0	52	25	0	12.5	0	16	47.47	10.44	0	1	79.99	0	42	15	5	12.5	0	24	42.31	14.64
195215	85	75	0	55	65	100	100	64	39.22	54.33	0	1	95	0	0	85	90	0	100	68	37.08	47.85
195266	50	100	84	67	40	37.5	0	36	57.48	21.98	1	1	50	100	84	67	40	37.5	0	36	57.48	21.98
195152	85	0	52	20	5	25	0	8	47.08	10.7	0	0
195267	40	0	22	15	30	12.5	33.33	32	30.11	28.59	1	1
195640	40	0	54	0	0	12.5	0	4	37.75	11.84	1	0
195646	85	100	61	72	20	62.5	0	28	61.75	18.12	0	0	85	100	61	72	20	62.5	0	28	61.75	18.12
195647	100	100	100	82	30	87.5	100	32	64.27	33.56	1	0	100	100	100	82	30	87.5	100	32	64.27	33.56
195650	75	0	42	52	25	50	0	40	43.82	25.92	0	1	95	0	62	67	60	75	33.33	72	45.96	43.3
195658	25	25	42	20	0	12.5	0	8	37.86	13.84	0	1	100	100	84	52	50	50	100	52	56.52	37.8
195684	100	100	42	77	70	37.5	100	76	51.11	46.76	1	0
195685	100	100	100	65	30	25	0	36	67.9	14.11	1	0	95	100	100	37	30	50	100	44	56.79	33.32
195815	20	0	20	10	0	50	0	12	29.82	21.68	0	1	20	100	10	15	0	75	100	4	34.08	32.58
195816	95	100	100	57	20	100	33.33	40	63.25	27.96	0	1
195651	45	100	80	42	50	75	100	40	46.79	42.75	1	0	55	100	100	60	50	50	100	52	51.78	41.31
195722	95	0	100	72	30	12.5	0	56	55.37	22.19	1	0	50	0	100	45	50	50	0	52	45.13	32.04
195700	50	0	100	52	50	50	0	48	46.45	30.86	1	0	50	0	100	52	50	50	0	52	45.94	31.99
195915	100	50	41	62	45	100	100	44	47.82	44.31	0	0	90	100	41	57	55	87.5	33.33	56	53.07	37.62
196009	20	0	31	32	45	100	0	80	25.54	50.96	0	0	100	50	74	52	65	75	66.67	68	50.26	44.57
195853	85	100	51	25	25	62.5	33.33	36	52.08	26.11	1	0	85	100	51	25	25	62.5	33.33	36	52.08	26.11
196013	70	25	84	25	90	62.5	33.33	64	43.64	43.7	1	0	70	25	100	42	85	75	33.33	64	47.6	43.86
196039	35	0	41	20	0	0	0	20	35.48	15.72	1	1
196050	100	100	100	67	25	25	0	24	69.6	10.18	0	0
196051	50	0	62	30	10	25	0	12	43.06	15.17	1	0
196153	100	75	100	72	40	87.5	0	44	65.12	25.62	1	0	100	75	100	72	40	87.5	0	44	65.12	25.62
196084	100	0	84	100	40	75	0	64	56.26	32.85	1	1	90	0	100	95	45	100	100	64	50.14	50
196214	10	0	42	65	55	12.5	0	60	32.05	36.36	0	1	90	0	80	72	60	75	0	72	50.01	38.56
196219	90	100	100	42	5	0	0	4	67.36	0.57	1	0	90	100	100	42	5	0	0	4	67.36	0.57
196220	5	0	41	45	40	50	0	88	24.85	47.7	1	0	5	0	41	45	40	50	0	88	24.85	47.7
196349	95	0	31	35	25	25	0	40	43.94	21.67	1	1	95	0	31	42	25	37.5	0	40	44.71	23.09
194966	100	100	100	100	100	100	100	100	58.53	61.6	1	1	100	100	100	97	90	100	100	96	58.56	59.41
196061	70	25	22	42	25	37.5	0	56	39.65	29.42	1	1	70	0	22	42	30	37.5	0	56	37.22	30.84
196447	95	50	100	67	15	25	0	20	64.14	10.19	0	0	60	0	100	72	25	37.5	0	28	52.76	19.98
196450	100	0	52	87	75	0	33.33	68	48.77	34.76	0	1
196451	95	100	100	62	35	62.5	0	36	66.63	19.55	0	1	100	100	72	72	45	75	100	40	58.64	37.16
196650	60	0	100	45	50	75	0	64	45.24	37.43	1	1	65.01	0	100	52	45	75	0	64	46.85	36.37
196679	20	0	22	5	10	62.5	0	28	27.55	28.69	1	0	10	0	31	5	10	50	0	28	27.05	27.79
196701	85	50	100	57	45	87.5	66.67	56	52.9	40.82	0	1	40	0	60	77	25	87.5	66.67	80	33.86	52.86
196712	40	0	22	20	5	25	100	24	27.4	33.97	1	1	40	0	62	32	10	50	0	40	37.9	26.91
196713	95	100	84	70	35	25	0	20	67.62	11.22	1	0	95	100	84	82	35	50	0	20	68.92	14.08
196750	85	75	30	75	50	62.5	100	40	48.48	40.18	1	1	85	75	62	75	50	62.5	100	40	52.69	38.89
196756									37.9	26.91	0	1	90	0	52	72	65	100	0	72	46.3	43.17
195817	50	0	52	52	50	50	0	48	40.12	32.8	1	1
196812	15	0	52	52	50	50	0	52	33.57	37.21	0	0	15	0	52	52	50	50	0	52	33.57	37.21
197021	100	0	74	52	50	50	33.33	52	49.18	32.81	0	1	100	0	74	52	50	50	66.67	52	47.21	37.25
196405	95	100	100	52	45	50	100	56	57.19	38.21	0	0
197077	100	0	100	52	50	50	0	52	54.57	27.31	0	1	100	75	100	100	100	87.5	33.33	96	60.53	50.98
197101	55	75	60	52	60	100	33.33	40	48.54	38.55	1	0	85	0	74	77	25	50	0	48	51.63	25.76
197153	50	50	100	45	50	50	66.67	48	46.69	38.06	0	0	50	50	100	45	50	50	66.67	44	47.2	36.94
197155	100	0	100	52	50	50	0	52	54.57	27.31	1	1
197289	100	0	62	45	50	75	0	52	48.67	31.83	0	1	100	0	62	52	50	75	0	52	49.48	31.78
197291	100	100	72	52	30	62.5	0	36	62.59	19.75	0	1	100	100	72	52	30	62.5	0	36	62.59	19.75
197320	95	0	84	30	10	37.5	0	28	51.64	16.04	0	0	95	0	84	30	10	37.5	0	28	51.64	16.04
197465	100	50	100	52	50	50	66.67	52	55.62	34.45	1	1	100	50	100	52	50	50	66.67	52	55.62	34.45
197475	95	0	22	50	35	62.5	0	40	44.49	27.41	0	0	100	100	100	62	0	50	33.33	12	68.18	11.53
197581	55	0	100	45	20	0	33.33	16	48.4	16.76	1	1	60	0	100	52	20	50	33.33	16	49.91	22.13
197449	100	100	100	100	80	75	100	84	60.39	51.99	0	1	100	100	100	100	80	75	100	84	60.39	51.99
197587	100	100	100	100	95	100	100	92	59.49	58.81	1	0	100	75	100	100	100	100	66.67	92	59.03	55.77
197589	45	0	10	62	50	50	0	44	35.39	33.77	1	0	45	0	10	62	50	75	0	44	35.31	36.71
197638	65.01	100	51	67	80	62.5	100	88	43.61	57.14	1	1	65.01	100	51	67	80	62.5	100	88	43.61	57.14
197588	100	0	100	52	50	50	0	52	54.57	27.31	1	0	100	0	100	52	50	50	0	52	54.57	27.31
197639	50	0	100	45	50	50	0	52	45.13	32.04	0	1	50	0	100	52	50	50	0	52	45.94	31.99
197707	50	50	100	35	20	75	66.67	28	47.61	32.21	0	0	50	50	100	47	20	75	66.67	28	49	32.12
197734	100	0	70	52	40	12.5	33.33	24	52.22	19.59	1	1	100	0	70	52	40	12.5	33.33	24	52.22	19.59
197767	90	0	84	50	50	50	66.67	52	46.57	37.8	1	1	90	0	74	57	50	50	66.67	52	46.06	38.15
197799	100	25	100	60	15	0	33.33	32	58.28	15.53	0	0
197801	95	100	100	62	35	62.5	0	36	66.63	19.55	0	1	95	100	100	62	35	62.5	0	36	66.63	19.55
197813	90	75	100	42	45	62.5	66.67	40	56.65	32.14	1	0	90	75	100	42	45	62.5	66.67	40	56.65	32.14
197875	5	0	41	45	40	50	0	88	24.85	47.7	1	1	5	0	41	52	40	50	0	88	25.65	47.65
197894	70	0	12	45	10	50	100	32	33.11	37.12	1	0	85	0	80	52	45	50	0	44	50.3	26.73
197896	45	50	64	52	65	50	0	52	45.51	33.78	1	1	45	50	64	52	65	50	0	52	45.51	33.78
197898	79.99	0	100	52	30	37.5	0	44	51.92	23.3	0	0	79.99	0	100	52	30	37.5	0	44	51.92	23.3
197920	50	0	74	45	50	50	0	52	41.7	33.09	0	1	50	0	74	52	50	50	0	52	42.51	33.04
197970	85	0	74	77	25	50	0	48	51.63	25.76	1	1
197971	95	100	22	77	80	50	0	76	53.61	37.24	0	1
198006	50	0	52	45	50	50	0	52	38.8	33.98	0	1	100	0	74	52	50	50	66.67	52	47.21	37.25
198011	60	0	74	30	15	37.5	0	20	45.37	18.01	0	1	79.99	25	70	62	65	50	33.33	44	50.06	33.26
198042											0	1
198041	70	0	84	37	5	25	0	60	44.02	25.33	1	1
198150	65.01	50	41	40	50	75	33.33	48	42.81	37.57	0	0
198162	100	0	31	12	0	12.5	0	8	45.95	8.19	1	0
198183	100	0	74	52	50	50	0	52	51.15	28.36	1	0	100	0	64	52	50	50	0	52	49.83	28.76
198184	30	0	0	35	45	25	0	20	31.45	25.53	0	1	30	0	0	42	45	37.5	0	20	32.22	26.95
197874	100	100	100	97	95	100	100	92	59.14	58.83	1	1	100	100	100	97	95	75	100	92	59.22	55.89
198312	85	25	12	30	60	25	66.67	48	37.12	37.46	1	1	85	25	72	37	60	50	66.67	48	45.76	37.93
198314	100	100	72	42	35	75	0	28	62.48	19.58	1	1	100	100	72	42	35	75	0	28	62.48	19.58
198555	100	100	0	80	50	25	0	52	54.67	24.7	0	1	100	0	32	72	65	25	0	68	46.15	33.09
198577	65.01	100	100	85	70	100	100	56	55.99	49.36	0	0
198580	20	50	12	100	55	12.5	33.33	84	33.81	45.84	1	0
198581	60	0	100	72	25	37.5	0	28	52.76	19.98	0	0	60	0	100	72	25	50	0	28	52.71	21.45
198619	50	75	100	87	90	87.5	100	84	47.86	60.2	1	0
198556	100	0	84	62	35	62.5	0	40	54.91	24.35	0	1	100	0	84	62	35	75	0	40	54.87	25.83
198626	70	0	12	52	10	50	100	32	33.92	37.07	1	1
198657	85	25	72	67	80	100	66.67	84	44.72	55.89	1	0
198661	30	0	100	60	85	75	0	76	40.72	47.28	0	1
198712	100	100	100	60	50	75	100	52	59.47	40.04	0	1
198746	100	0	62	52	50	50	0	52	49.56	28.84	1	0	100	0	62	52	50	50	0	52	49.56	28.84
198751	75	0	70	75	40	50	33.33	56	46.35	35.19	1	1
198894	90	25	32	62	45	37.5	33.33	64	44	35.86	1	0
198382	85	25	22	57	75	0	0	32	47.82	22.13	1	0	85	25	22	62	75	0	0	32	48.4	22.09
198952	40	0	62	35	65	75	0	76	34.28	45.9	1	0
195659	90	0	62	52	5	12.5	33.33	20	49.49	15.95	0	1	95	100	62	30	5	12.5	100	24	53.33	22.17
195818	95	100	84	80	100	100	100	100	53.25	62.86	0	0	95	100	42	80	90	100	100	92	48.6	61.22
195852	95	100	100	30	30	37.5	0	44	61.93	18.56	1	1	95	100	100	37	30	50	33.33	44	60.73	24.43

## Sheet: CSQ-8
RecordID	Gender	Unit	CSQ-1	CSQ-2	CSQ-3	CSQ-4	CSQ-5	CSQ-6	CSQ-7	CSQ-8
188567	0	1	3	3	3	3	4	4	3	3
188592	0	0	3	3	4	3	4	4	4	3
188644	1	1	3	3	2	3	3	3	3	3
188817	0	1	2	2	1	2	3	2	3	3
188111	1	1	3	3	3	3	4	3	3	3
188862	1	0	3	3	2	2	3	3	1	1
188873	0	1	4	4	3	3	4	3	3	4
188991	1	0	3	3	4	3	4	4	4	1
188593	0	1	4	4	3	4	4	3	4	4
189010	0	1	3	2	2	3	3	2	3	4
189032	1	0	3	3	3	3	3	3	3	3
189087	0	1	3	3	3	3	3	3	3	3
189116	0	1	3	3	3	3	3	4	3	3
188958	1	1	3	3	3	3	3	3	3	3
189234	0	0	3	3	3	3	3	3	3	3
189237	0	1	3	3	2	2	3	2	3	2
189238	1	0	2	2	3	2	3	2	1	2
189228	0	0	3	3	3	3	4	4	4	4
189275	1	0	3	3	3	3	3	3	3	3
189194	1	0	2	2	2	2	2	3	3	2
189308	0	1	3	3	2	3	3	3	3	3
189313	1	0	3	3	2	2	3	2	2	2
189320	0	1	3	3	3	3	3	4	4	3
189011	1	1	3	3	3	3	3	3	3	3
189379	0	0	3	3	3	3	3	3	3	3
189430	1	0	3	4	3	4	4	3	4	4
189446	0	1	3	3	3	3	3	3	3	3
189466	1	0	3	3	3	3	4	4	4	4
188889	1	0	2	2	2	2	2	3	3	2
189272	1	1	3	3	3	3	3	3	3	3
188953	0	1	4	4	4	4	4	4	4	4
189468	1	1	3	3	2	4	3	3	3	3
189145	0	1	4	3	3	3	4	3	4	3
188088	1	1	3	3	3	3	4	3	3	3
189465	1	1	3	3	3	3	4	3	3	3
189491	1	0	3	3	4	3	4	3	3	3
189502	1	1	3	3	2	3	3	3	3	3
189399	1	1	3	3	3	3	4	3	3	3
189531	1	0	2	3	2	4	3	2	2	4
189532	0	0	3	3	2	3	3	3	3	3
189537	1	1	3	3	2	3	3	3	3	3
189545	1	0	2	1	2	2	2	3	1	1
189566	1	0	2	3	3	3	3	3	3	3
189581	1	0	3	3	3	1	1	3	4	3
189590	1	1	2	2	2	3	3	3	3	3
189568	1	1	3	4	4	3	3	4	4	3
189637	1	0	2	2	2	2	2	2	2	2
189628	0	0	3	3	3	3	4	4	4	4
189693	0	1	4	4	3	3	4	3	3	4
189772	0	1	3	3	3	3	3	3	3	3
189774	1	0	3	3	3	3	3	3	3	3
189803	0	1	3	3	3	3	4	3	3	4
189850	1	1	4	3	3	3	4	3	3	4
189535	1	1	3	4	3	4	4	4	3	4
189741	0	0	4	3	4	3	4	4	4	3
189867	1	0	1	2	2	3	3	3	2	3
190832	0	1	3	3	3	4	4	3	3	3
190872	1	1	3	4	3	4	4	4	4	3
190873	0	1	3	3	3	3	3	3	3	3
190877	0	0	2	2	2	2	2	2	2	2
190834	0	0	3	3	3	3	3	3	3	3
190971	0	0	3	3	3	3	3	3	3	3
191015	1	1	4	3	3	3	3	3	3	3
191017	0	1	3	3	3	3	3	3	3	3
191018	1	0	3	3	2	3	3	3	3	3
191019	1	0	3	3	3	4	4	3	3	3
190979	1	0	3	3	3	4	4	3	4	3
191025	1	1	3	3	2	3	3	3	3	3
191052	0	0	3	3	3	1	3	3	3	3
191126	1	1	2	3	2	4	3	3	3	3
191127	0	1	3	3	2	3	3	3	3	3
191060	1	0	2	3	3	2	3	3	3	3
191132	1	0	3	4	4	4	4	4	3	4
191203	0	1	3	3	2	3	3	3	3	3
191262	1	0	4	4	4	4	4	4	4	4
191322	0	1	3	3	2	3	3	3	3	3
191395	1	1	3	4	4	4	4	4	3	4
191398	1	0	3	3	2	3	2	3	2	3
191325	0	0	3	3	2	3	3	3	3	3
191399	0	0	3	3	2	3	3	3	3	3
191421	0	1	3	3	3	3	3	3	3	3
191422	1	1	3	3	3	3	3	3	3	2
191424	0	0	3	3	3	3	4	4	4	4
191601	0	1	2	3	2	3	3	3	2	2
191604	1	0	3	3	2	3	3	3	3	3
191661	0	1	3	4	3	3	3	4	4	4
191723	0	1	3	3	3	3	3	4	3	4
191724	0	1	3	3	2	3	3	3	3	3
191725	1	0	2	2	2	2	2	2	2	2
189570	1	1	3	4	4	4	3	4	3	4
191843	0	1	3	3	2	3	3	3	3	3
191844	1	1	4	4	4	4	4	4	4	4
191845	1	0	3	3	2	3	3	3	3	3
191603	0	0	3	3	3	3	3	3	3	3
191880	1	0	3	3	2	3	2	3	2	3
191972	1	1	3	3	3	3	4	3	4	3
192058	1	0	3	3	4	3	4	3	3	3
192096	0	1	4	4	4	4	4	4	4	4
192495	1	0	3	3	4	3	4	3	3	3
192597	1	1	3	4	3	4	4	3	3	3
192881	0	1	3	3	3	3	3	3	3	3
192355	0	0	3	3	2	3	3	3	3	3
192992	0	1	3	4	3	4	4	4	3	3
193025	1	1	3	3	3	3	3	3	3	3
193048	1	0	3	3	3	3	3	3	3	3
193098	1	0	4	4	3	3	3	3	4	4
193092	1	1	3	3	2	3	2	3	2	3
193145	1	1	3	3	2	3	3	3	3	3
193155	1	0	3	3	3	3	3	3	3	3
193156	1	0	3	4	4	4	4	4	4	4
193162	0	0	4	3	4	3	4	3	4	4
193281	1	0	3	3	4	3	4	4	4	1
193289	1	1	3	3	2	3	3	3	3	3
193360	1	0	2	3	3	2	3	3	3	3
193470	1	0	2	3	3	3	3	3	3	3
193581	1	1	4	3	3	2	3	3	4	1
193823	1	1	3	3	3	3	4	3	3	3
193867	1	1	4	4	4	4	4	3	4	3
193906	1	1	3	3	3	3	4	3	4	4
193909	1	0	3	4	3	4	4	4	3	4
193933	1	1	3	4	2	3	4	3	4	4
194598	1	1	3	2	2	3	3	3	2	3
194614	0	0	3	3	3	3	3	3	3	3
194620	1	0	3	3	2	3	3	3	2	3
194668	0	1	2	3	2	4	4	3	3	4
194669	0	1	3	3	2	3	3	3	2	3
194672	1	0	4	4	4	4	4	4	4	4
194768	1	1	3	3	3	3	4	3	3	4
194792	1	0	3	3	3	3	3	3	3	3
194794	1	0	3	3	2	3	3	3	3	3
194838	1	1	3	3	3	3	4	3	4	4
194863	0	0	3	3	2	3	3	3	3	3
194864	1	0	2	3	4	3	3	4	3	3
194961	0	1	4	3	3	4	4	3	4	4
194963	0	1	3	3	3	3	3	3	3	3
194965	1	1	3	3	3	3	3	3	3	3
194675	0	0	3	3	3	1	1	3	1	2
195057	1	0	3	4	3	4	3	4	3	4
194923	0	0	3	3	3	3	3	3	3	4
194922	0	0	3	3	3	3	3	3	3	4
195093	0	0	3	3	2	3	3	3	3	3
195153	1	0	3	3	4	3	4	3	3	3
194840	0	1	4	4	4	4	4	4	4	4
195184	0	1	3	3	3	3	3	3	3	4
195215	0	1	2	2	4	4	1	4	1	1
195266	1	1	2	2	2	3	3	3	2	3
195646	0	0	3	3	2	3	3	3	2	3
195647	1	0	2	2	2	3	3	2	2	2
195650	0	0	3	3	3	3	3	4	3	3
195658	0	1	3	3	3	3	3	3	3	3
195659	0	1	2	2	2	3	2	3	3	3
195815	0	1	2	2	2	2	2	2	2	2
195818	0	1	4	4	4	4	3	4	4	4
195651	1	0	4	3	3	2	3	3	4	1
195852	1	1	3	3	3	3	3	3	3	3
195722	1	0	3	3	2	3	3	3	2	3
195700	1	0	3	3	3	3	3	3	3	3
195915	0	1	4	4	4	4	4	4	4	4
196009	0	1	3	3	3	3	3	3	3	3
196013	1	0	3	3	3	3	3	3	3	3
196153	1	0	3	3	3	3	3	3	3	3
196084	1	1	2	3	4	3	3	4	3	3
196214	0	1	4	3	3	4	4	4	4	3
196219	1	0	3	3	2	3	3	3	3	3
196220	1	0	3	3	2	3	3	3	2	3
196349	1	1	3	3	3	3	3	3	3	3
194966	1	1	2	2	2	3	3	3	3	3
196447	0	0	3	3	2	3	3	3	3	3
196451	0	1	4	4	3	4	4	3	4	4
196650	1	1	3	3	2	3	3	3	3	3
196679	1	0	3	4	3	4	3	4	3	4
196701	0	1	3	3	3	3	3	3	3	3
196712	1	1	3	3	3	3	3	3	3	4
196713	1	1	3	3	2	3	3	3	3	3
196750	1	0	4	4	2	4	3	3	3	4
196756	0	0	4	3	3	4	3	3	4	4
195817	1	0	4	3	3	3	4	3	3	4
196812	0	0	3	3	3	3	3	4	3	3
197021	0	1	3	3	3	3	3	3	3	3
196405	0	0	3	3	2	3	3	3	3	3
197077	0	1	4	4	3	4	4	4	4	4
197101	1	1	3	3	3	3	3	3	3	3
197289	0	1	3	3	3	3	4	3	3	3
197291	0	1	4	4	3	4	4	4	4	4
197320	0	0	3	3	4	4	4	4	4	4
197465	1	1	3	3	2	3	4	4	3	4
197581	1	1	3	3	3	4	4	4	4	4
197449	0	0	4	4	4	4	4	4	4	4
197587	1	0	3	3	3	3	3	3	3	4
197589	1	0	3	3	3	3	3	3	3	3
197638	1	1	3	3	3	3	4	4	3	4
197588	1	0	3	3	2	3	3	3	3	3
197707	0	0	3	3	3	3	3	3	3	3
197767	1	1	3	3	2	3	3	3	3	3
197801	0	0	4	4	3	4	4	3	4	4
197813	1	0	3	3	2	3	3	3	3	3
197875	1	1	3	3	2	3	3	3	2	3
197894	1	1	3	3	3	4	3	4	3	4
197896	1	1	3	3	2	3	3	3	3	3
197898	0	0	3	3	3	3	3	3	3	3
197920	0	1	3	3	3	3	3	4	3	3
197970	1	1	3	3	3	3	3	3	3	3
198006	0	0	3	3	3	3	3	3	3	3
198011	0	0	4	3	3	3	3	3	4	4
197654	0	0	3	3	3	1	3	3	3	3
198183	1	0	3	3	3	3	3	3	4	4
198184	0	1	4	3	4	4	3	4	3	4
197874	1	1	4	4	4	4	4	4	4	4
198314	1	0	4	4	4	4	4	4	4	4
198555	0	1	4	4	4	4	4	4	4	3
198581	0	0	3	3	2	3	3	3	3	3
198556	0	1	3	3	3	3	3	3	3	3
198746	1	0	2	3	2	3	3	3	2	3
198382	1	0	2	3	3	3	3	3	3	3
198952	1	0	3	3	2	3	3	3	2	3

## Sheet: K10
RecordID	Gender	Unit	PostQ1	PostQ2	PostQ3	PostQ4	PostQ5	PostQ6	PostQ7	PostQ8	PostQ9	PostQ10	PreQ1	PreQ2	PreQ3	PreQ4	PreQ5	PreQ6	PreQ7	PreQ8	PreQ9	PreQ10
188089	0	1	3	1	1	1	1	1	2	1	1	3	2	3	3	2	1	1	1	1	2	3
188567	0	1	4	4	3	5	3	3	5	5	5	5	4	2	2	5	3	3	5	5	5	5
188592	0	0	4	5	3	2	2	1	4	1	2	2	4	5	1	3	3	2	4	3	2	3
188644	1	1	4	3	3	4	3	3	4	3	3	3	5	4	4	5	5	4	5	5	5	5
188817	0	1	5	5	5	5	5	5	5	5	5	5	5	5	5	5	5	5	5	5	5	5
188111	1	1	3	2	1	3	3	3	2	2	3	2	3	4	4	4	4	3	3	3	2	4
188862	1												5	4	3	5	3	2	4	2	3	5
188874	1												2	1	1	2	1	1	2	1	1	1
188816	0												3	3	3	3	3	3	3	3	3	3
188873	0	1	4	3	1	2	3	3	4	3	3	3	3	4	3	3	4	3	3	3	3	4
188927	1	0	1	5	3	5	4	2	5	5	5	5	1	5	3	5	4	2	5	5	5	5
188991	1	0	3	3	2	3	3	2	3	2	4	4	3	1	1	4	3	3	5	4	4	5
188593	0	1	3	3	3	3	4	3	3	3	3	4	3	3	2	3	4	3	3	2	3	4
189010	0	1	4	4	5	4	3	4	5	4	5	4	4	5	4	4	3	3	5	5	5	4
189032	1	0	4	4	3	5	2	2	4	3	3	2	3	4	3	4	3	3	4	4	5	4
189087	0	1	3	2	2	3	1	1	3	2	3	3	4	3	3	4	3	2	4	4	3	4
189116	0	1	2	1	2	3	1	1	3	2	1	1	1	1	1	1	1	1	1	1	1	1
188958	1	1	3	4	3	2	3	2	3	3	2	2	3	3	2	3	4	3	3	2	4	1
189162	0												3	3	2	3	2	1	2	2	2	4
189085	1												4	4	3	4	5	3	4	3	4	3
189234	0	0	4	5	5	5	5	4	4	4	4	4	3	5	4	4	4	4	4	4	4	4
189237	0	1	3	4	5	3	4	5	4	4	4	5	4	5	5	4	5	3	5	5	5	5
189238	1	0	4	1	1	5	5	5	5	5	1	5	4	1	1	5	5	5	5	5	1	5
189228	0	0	5	4	3	5	5	5	5	4	5	5	5	4	3	5	5	5	5	4	5	5
189275	1	0	3	2	2	3	3	2	4	4	4	4	4	4	4	5	2	2	4	4	5	5
189284	1	1	3	3	3	3	3	3	3	3	3	3
189194	1	0	3	1	1	2	2	2	3	3	1	1	3	2	1	4	3	2	3	2	3	3
189308	0	1	1	1	1	1	1	1	1	1	1	1	1	1	1	1	1	1	1	1	1	1
189208	0												3	2	1	5	2	1	4	4	2	4
189313	1	0	3	1	1	1	3	1	1	1	1	1	3	3	1	1	2	1	1	1	1	1
189320	0	1	4	4	3	4	5	5	4	3	3	4	4	4	3	4	5	4	4	3	3	5
189336	1	1	3	3	4	5	3	2	3	3	4	5	2	3	3	4	4	4	3	4	2	3
189368	0												4	3	3	3	4	4	3	3	4	1
189011	1	1	2	2	2	2	2	2	2	2	3	2	3	3	3	1	3	2	1	2	2	2
189379	0	0	3	4	1	2	5	1	2	2	1	2	4	3	4	4	2	1	4	4	5	4
189430	1	0	3	4	4	4	4	2	4	3	3	4	3	5	5	5	4	2	5	2	5	5
189361	0												2	1	1	2	2	1	1	2	2	1
189446	0	0	3	4	4	5	3	2	5	5	5	5	3	4	4	5	3	2	5	5	5	5
189466	1	0	5	4	3	5	5	5	5	4	5	5	4	3	4	5	5	5	4	4	5	5
188586	0												3	1	1	1	3	3	5	5	3	2
188889	1	0	3	1	1	2	2	2	3	3	1	1	3	2	1	4	3	2	3	2	3	3
189272	1												3	2	1	5	4	3	5	3	3	5
188953	0												3	3	4	3	3	2	2	2	3	1
188566	0												5	5	5	5	5	4	5	5	5	5
188622	0												3	3	3	4	4	3	4	2	3	3
189468	1	1	2	2	2	2	4	4	3	2	4	2	3	2	1	3	4	4	2	2	5	2
189145	0	1	5	5	4	4	5	4	3	4	4	5	4	5	4	5	5	4	4	4	5	5
188888	1												3	4	4	5	5	5	5	4	4	5
188088	1												2	1	1	4	3	4	3	3	2	5
189465	1	1	3	3	3	3	3	3	3	3	3	3	2	3	2	4	3	2	4	4	5	5
189491	1	0	3	2	2	2	4	4	3	3	3	2	4	4	3	4	5	5	4	3	3	2
189502	1	1	3	3	2	3	2	3	4	3	4	3	3	3	2	3	1	1	4	3	3	2
189399	1	1	4	4	3	2	4	2	4	2	3	3	4	5	3	3	4	3	5	3	5	4
189531	1	0	5	4	4	4	3	4	4	4	4	4	3	3	2	2	4	3	3	2	4	3
189532	0	0	4	5	4	5	5	3	5	5	5	3	4	5	4	5	5	3	5	5	5	3
189537	1	1	4	4	3	1	3	1	3	3	3	3	3	2	2	3	4	2	3	3	3	3
189545	1	0	4	3	1	4	4	3	3	2	4	5	2	3	1	3	4	2	2	1	2	2
189566	1	0	3	1	1	3	3	2	3	2	3	3	3	1	1	2	4	3	3	3	3	3
189581	1	0	2	3	2	1	3	2	3	2	3	3	2	3	1	3	4	4	3	2	1	5
189590	1	1	2	2	3	2	2	2	2	3	2	2	4	4	5	5	5	5	5	5	5	4
189568	1	1	5	2	2	1	2	1	4	3	3	2	5	2	2	1	2	1	4	3	3	2
189637	1	0	1	3	3	1	3	1	5	3	1	1	1	3	3	1	3	1	5	3	1	1
189628	0	0	5	4	3	5	5	5	5	4	5	5	4	4	4	5	5	5	5	5	5	5
189693	0	1	5	4	3	3	4	4	5	3	4	3	4	3	3	4	4	2	3	3	4	4
189772	0	1	2	2	3	3	3	4	2	2	2	3	4	4	3	4	5	4	4	3	3	5
189774	1	0	3	1	1	1	3	2	2	1	1	1	3	1	1	1	3	2	2	1	1	1
189803	0	1	2	3	2	3	3	3	3	2	2	2	3	4	3	4	4	4	4	3	4	5
189850	1	1	3	2	1	4	4	3	4	2	3	4	3	2	1	3	4	3	3	2	3	3
189801	0												3	3	1	4	4	2	3	3	5	4
189535	1	1	3	3	3	3	3	3	3	3	3	3	5	5	5	5	5	5	5	5	5	5
189741	0	0	2	1	1	1	2	2	1	1	2	1	3	3	2	3	3	2	3	3	2	3
189867	1	0	4	3	3	3	3	3	2	3	5	3	2	3	3	2	2	2	4	4	5	4
190832	0	1	4	4	3	3	3	2	3	2	2	4	4	4	3	2	2	3	3	2	4	5
189868	1	0	1	2	1	2	5	5	3	1	2	4
190872	1	1	2	1	1	1	3	1	2	1	3	1	3	4	3	3	2	1	4	2	4	3
190873	0	1	2	2	3	3	3	4	2	2	2	3	4	4	3	4	5	4	4	3	3	5
190877	0	0	1	3	3	1	3	1	5	3	1	1	2	4	4	4	4	3	5	5	5	5
190834	0	0	4	4	4	3	5	5	4	3	3	3	5	5	5	4	5	5	4	4	5	5
190971	0	0	3	2	1	4	4	3	4	4	5	5	3	2	1	4	4	3	4	4	5	5
191015	1	1	4	2	3	2	3	3	2	2	3	1	4	4	3	2	3	4	3	3	3	3
191017	0	1	2	3	2	3	3	3	2	2	2	3	4	5	4	5	5	5	4	4	4	4
191018	1	0	3	5	5	5	5	5	4	5	4	4	4	4	4	4	3	3	4	4	4	5
191019	1	0	3	2	1	2	3	2	3	2	1	1	4	4	3	5	4	4	5	4	5	4
190979	1	0	1	1	1	1	1	1	1	1	1	1	1	1	1	1	1	1	1	1	1	1
191025	1	0	3	2	1	4	5	1	3	1	5	5	3	2	1	4	5	1	3	1	5	5
191026	1	1	1	3	3	1	3	1	5	3	1	1	1	3	3	1	3	1	5	3	1	1
191052	0	0	3	2	2	5	3	3	4	3	3	4	4	2	1	5	3	2	5	4	4	5
191126	1	1	2	1	1	2	3	3	2	2	3	1	3	2	1	3	4	4	2	2	4	2
191127	0	1	4	3	2	3	2	1	4	4	4	4	4	3	2	4	3	1	5	4	5	4
191060	1	0	3	2	1	1	2	2	1	1	2	2	3	2	1	1	2	2	1	1	2	2
191132	1	0	2	3	1	4	4	3	4	1	4	2	2	3	1	4	4	3	4	1	4	2
191203	0	1	3	4	4	4	4	3	3	3	3	3	3	4	4	4	4	3	3	3	4	5
191135	1	0	3	5	5	5	5	5	5	3	5	5	4	4	4	4	4	2	5	5	5	5
191130	0												4	4	4	5	3	3	4	4	4	5
191262	1	0	3	3	2	2	2	3	3	2	4	2	5	4	4	4	3	2	4	4	5	2
191263	0	0	5	3	4	3	3	3	2	2	4	3	4	5	4	5	4	3	4	4	5	5
191322	0	1	1	1	1	3	1	1	4	2	3	3	1	1	1	3	1	1	4	2	3	3
191395	1	1	2	3	2	1	2	3	3	3	3	2	4	3	3	1	3	3	3	2	2	2
191398	1	0	3	5	5	5	5	5	5	3	5	5	5	3	2	4	2	2	4	4	4	2
191325	0	0	3	4	3	3	4	2	4	4	5	3	3	4	3	3	4	2	4	4	5	3
191399	0	0	1	1	1	1	1	1	1	1	1	1	1	1	1	1	1	1	1	1	1	1
191400	0	0	3	2	1	3	5	4	3	3	5	3	3	2	1	3	5	4	3	3	5	3
191421	0	1	4	5	4	5	5	4	5	3	4	5	4	5	4	5	5	4	5	3	4	5
191422	1	1	3	4	4	4	4	4	4	4	3	4	3	2	2	3	5	4	3	3	2	3
191424	0	0	3	4	2	2	3	3	2	2	3	4	5	4	3	5	5	5	5	4	5	5
191601	0	0	4	4	3	3	3	4	5	4	5	5	4	3	1	2	3	3	4	3	3	3
191604	1	0	3	1	2	4	4	3	1	1	1	1	3	1	2	2	4	3	1	1	1	1
191661	0	1	4	4	3	3	3	2	3	3	1	3	4	4	3	3	3	2	3	3	1	3
191666	1	0	4	4	5	4	3	5	4	3	5	5	4	4	5	4	4	5	4	3	5	5
191723	0	1	3	3	2	3	3	2	3	3	2	2	1	3	3	3	3	2	3	2	3	3
191724	0	1	3	1	1	1	2	1	3	3	1	4	3	1	1	1	2	1	3	3	1	4
191725	1	0	3	1	1	5	5	5	5	3	3	5	3	1	1	5	5	5	5	3	3	5
191790	1												1	1	1	2	2	2	3	1	2	1
189570	1	1	3	1	1	1	4	5	2	1	2	1	3	3	3	2	3	2	2	2	4	3
191843	0	1	4	5	4	4	4	4	5	4	4	4	4	5	4	4	4	4	5	4	4	4
191844	1	1	1	3	1	2	1	1	4	4	3	4	1	3	1	2	1	1	4	4	3	4
191845	1	0	3	3	2	2	3	4	3	2	3	4	3	3	2	2	3	4	3	2	3	4
191846	1	0	1	4	3	4	5	3	3	2	3	2	1	4	3	4	5	3	3	2	3	2
191603	0	0	2	2	2	3	3	2	2	2	2	4	5	3	2	5	3	3	5	5	5	5
191880	1	0	3	5	5	5	5	5	5	3	5	5	3	5	5	5	5	5	5	3	5	5
191972	1	1	1	1	1	1	2	3	2	2	3	1	3	5	5	5	5	5	4	5	4	4
191975	1	0	1	1	1	1	1	1	1	1	1	1	1	1	1	1	1	1	1	1	1	1
192003	0	1	4	4	3	5	3	3	3	3	3	5	4	4	3	5	3	3	3	3	3	5
192058	1	0	4	4	2	3	5	4	5	3	4	5	4	4	2	3	5	4	5	3	4	5
192096	0	1	1	1	1	1	1	1	1	1	1	1	3	3	2	3	3	2	3	5	4	5
192200	1	1	3	3	4	5	3	2	3	3	4	5	4	4	2	4	3	2	3	2	3	2
192347	0	1	5	4	5	4	4	4	4	4	5	4	5	4	5	4	4	4	4	4	5	4
192349	1	1	1	3	4	5	5	5	5	3	5	5	1	3	4	5	5	5	5	3	5	5
192495	1	0	4	3	3	4	4	3	4	4	3	4	4	3	3	4	4	3	4	4	3	4
192597	1	1	4	4	3	4	2	2	4	3	3	4	4	4	3	4	2	2	4	3	3	4
192598	1												5	5	1	1	1	5	5	5	5	1
192622	0	1	3	1	1	3	2	1	3	2	3	3	3	1	1	3	2	1	3	2	3	3
192881	0	1	2	2	2	3	3	2	2	2	2	4	5	3	2	5	3	3	5	5	5	5
192355	0	0	3	3	2	3	3	2	3	2	2	4	3	3	2	3	3	2	3	2	2	4
192978	0	1	5	3	4	3	3	3	2	2	4	3	5	3	4	3	3	3	2	2	4	3
192991	1	0	4	4	4	4	5	4	3	4	3	3	3	4	4	3	3	4	3	3	3	3
192992	0	1	2	2	2	2	2	2	2	2	2	2	3	1	1	1	1	1	3	1	1	3
193025	1	1	4	3	3	4	4	3	4	3	3	4	3	4	4	4	4	3	5	4	3	5
193026	1												1	5	4	5	3	3	3	4	3	3
193034	1	1	4	4	4	4	5	4	3	4	3	3	4	4	4	4	5	4	3	4	3	3
193048	1	0	2	2	2	1	2	2	1	1	2	1	2	2	2	1	2	2	1	1	2	1
193098	1	0	5	5	3	1	1	1	5	1	1	1	5	5	3	1	1	1	5	1	1	1
193092	1	1	1	2	1	2	5	5	3	1	2	4	1	2	1	2	5	5	3	1	2	4
193144	1	1	4	4	4	4	5	4	3	4	3	3	4	4	3	4	5	4	4	3	3	5
193145	1	1	4	4	3	5	3	2	4	3	5	5	4	4	3	5	3	2	4	3	5	5
193155	1	0	4	5	2	5	4	3	4	2	2	4	4	5	2	5	4	3	4	2	2	4
193156	1	0	5	2	1	1	1	1	5	3	1	1	5	2	1	1	1	1	5	3	1	1
193162	0	0	5	5	4	5	5	5	5	4	5	5	5	5	4	5	5	5	5	4	5	5
193199	0	0	5	4	2	4	5	3	3	3	5	5	5	3	2	3	4	4	3	3	2	5
193280	0	0	3	3	3	2	3	3	3	3	4	5	3	3	3	2	3	3	3	3	4	5
193281	1	0	4	3	2	3	4	4	3	3	3	4	4	3	2	3	4	4	3	3	3	4
193282	1	0	1	1	1	3	3	5	1	1	1	3	1	1	1	3	3	1	1	1	1	3
193289	1	1	3	1	1	5	1	1	1	1	5	5	4	1	1	5	1	1	1	1	5	5
193277	0												4	4	3	5	3	2	4	3	5	5
193360	1	0	5	5	5	5	5	3	5	5	5	5	5	5	5	5	5	3	5	5	5	5
193420	1	0	3	4	3	4	3	3	4	3	4	3	3	4	3	4	3	3	4	3	4	3
193469	1	0	5	2	1	1	1	1	5	3	1	1	5	2	1	3	1	1	3	1	1	3
193470	1	0	2	2	1	3	3	4	2	1	1	2	5	4	3	3	3	2	4	2	2	3
193471	0	0	2	3	1	3	4	3	4	1	4	2	2	3	1	4	4	3	4	1	4	2
193581	1	1	5	3	5	5	2	1	4	4	5	5	5	3	5	5	2	1	4	4	5	5
193808	1	0	2	2	2	1	5	3	1	3	2	3	2	2	2	1	5	3	1	3	2	3
193810	0	0	5	4	2	3	2	1	4	2	4	4	5	4	2	3	2	1	4	2	4	4
193823	1	1	3	2	4	3	4	4	2	2	2	2	3	2	4	3	4	4	2	2	2	2
193867	1	1	2	2	1	1	2	1	2	1	1	1	5	3	3	4	3	1	5	4	3	4
193881	1	0	4	4	3	5	3	2	4	3	5	5	3	3	4	5	3	2	3	3	4	5
193882	0	1	5	5	5	3	3	2	3	2	4	1	5	5	5	3	3	2	3	2	5	2
193893	1	0	3	4	4	3	2	1	4	2	2	1	3	4	4	3	2	1	4	2	2	1
193906	1	1	5	1	1	4	5	2	3	3	5	5	5	1	1	4	5	2	3	3	5	5
193907	1	1	3	1	1	1	4	2	2	1	2	1	3	1	1	1	4	2	3	1	2	1
193909	1	0	3	3	4	5	3	2	3	3	4	5	4	2	2	2	3	3	3	2	4	3
193921	1	0	4	4	3	4	2	1	4	4	4	4	1	5	5	4	1	1	5	3	5	1
193892	1												3	3	3	3	3	3	3	3	3	3
193927	1	1	3	4	3	2	3	3	2	3	3	3	4	4	3	3	3	3	2	3	3	3
193933	1	1	3	2	2	2	3	2	2	2	1	2	3	2	2	2	3	2	2	2	1	2
193934	1	0	5	2	1	3	1	1	3	1	1	3	5	2	1	3	1	1	3	1	1	3
194598	1	1	3	3	1	4	3	3	3	4	3	4	4	4	2	5	3	3	4	5	4	5
193848	1	1	3	3	4	5	3	2	3	3	4	5	3	3	4	5	3	2	3	3	4	5
194611	0	0	3	4	3	3	4	2	4	2	3	5	3	4	3	3	4	2	4	2	3	5
194613	0	1	4	5	3	4	3	3	5	3	5	4	4	5	3	4	3	3	5	3	5	4
194614	0	0	3	3	3	3	3	3	3	3	3	3	3	3	3	3	3	3	3	3	3	3
194620	1	0	1	3	1	1	2	3	1	1	3	1	1	3	1	1	2	3	1	1	3	1
194666	1												4	4	4	4	4	2	4	3	4	5
194667	1	1	2	3	2	1	2	2	2	1	2	1	2	3	2	1	2	2	2	1	2	1
194668	0	1	2	1	2	1	2	1	2	1	2	1	2	4	4	3	3	3	3	3	4	3
194669	0	1	3	3	1	4	2	2	5	2	3	5	3	3	1	4	2	2	5	2	3	5
194672	1	0	3	3	3	3	3	3	3	3	3	3	3	3	3	3	3	3	3	3	3	3
194673	1												1	3	3	2	3	2	3	2	4	1
194676	0												3	3	3	3	3	3	3	3	3	3
194749	1												2	3	3	4	4	4	2	2	2	2
194768	1	1	4	4	4	4	4	2	4	3	4	5	3	4	3	3	2	2	3	2	4	4
194792	1	0	5	5	3	1	1	1	5	1	1	1	5	5	5	5	5	5	5	5	5	5
194794	1	0	4	3	3	4	2	2	4	4	4	5	4	3	3	4	2	2	4	4	4	5
194838	1	1	3	4	4	4	4	3	4	4	4	4	2	4	4	4	4	3	4	4	4	4
194863	0	0	1	1	1	1	1	1	1	1	1	1	3	3	3	3	3	3	3	3	3	3
194864	1												1	1	1	3	2	2	3	1	3	4
194921	0												3	2	1	5	2	1	4	4	2	4
194961	0	1	4	3	3	3	3	3	3	3	3	3	4	4	4	4	5	4	4	4	4	5
194963	0	0	2	3	5	2	2	2	2	5	3	3	2	3	5	2	2	2	2	5	3	3
194964	1												5	5	4	1	2	1	3	1	3	1
194965	1	1	3	3	3	3	3	3	3	3	3	3	3	3	3	3	3	3	3	3	3	3
194969	1												2	2	1	2	3	2	2	1	2	3
194970	1												5	5	5	5	5	1	5	5	4	5
194971	1	0	3	4	3	2	3	3	2	3	3	3	5	5	5	5	5	5	5	5	5	5
194675	0	0	3	3	3	3	3	3	3	3	3	3	3	3	3	3	3	3	3	3	3	3
195057	1												3	3	3	3	3	3	3	3	3	3
195058	0												3	3	3	3	3	3	3	3	3	3
194922	0												4	5	4	4	3	3	5	5	5	4
194836	1												2	3	3	4	4	4	2	2	2	2
195093	0	0	3	3	2	3	3	2	3	2	2	4	3	3	3	3	3	3	3	3	3	3
195153	1	0	4	3	3	4	4	3	5	4	4	5	4	3	3	4	4	3	5	4	4	5
194840	0	1	4	3	4	1	3	3	3	4	4	4	4	3	4	2	3	3	3	4	4	4
195184	0	1	4	4	3	3	3	3	4	3	5	4	4	4	3	4	4	4	4	4	5	4
195215	0	1	2	3	2	1	3	2	2	1	1	1	5	5	3	5	4	4	2	2	5	1
195266	1	1	5	4	3	3	4	4	4	3	4	4	3	3	3	3	4	3	4	3	4	2
195152	0												4	4	3	5	5	3	5	4	4	5
195267	1	1	3	3	4	5	3	2	3	3	4	5	3	3	3	3	3	3	3	3	3	3
195640	1												5	4	2	4	5	4	4	4	4	4
195646	0	0	3	1	1	3	4	3	4	4	3	4	3	1	1	3	4	3	4	4	3	4
195647	1	0	1	1	1	3	2	1	4	3	1	5	1	1	1	5	2	1	4	3	1	5
195650	0	0	3	3	2	1	2	1	2	1	2	2	4	3	3	2	3	3	4	4	3	3
195658	0	1	5	5	2	4	5	4	5	3	4	5	5	5	2	4	5	4	5	3	4	5
195684	1	0	2	1	1	1	1	1	2	1	1	2	2	1	1	1	1	1	1	2	1	1
195815	0	1	5	4	3	5	1	1	5	5	5	1	5	4	3	5	1	1	5	5	5	1
195816	0												3	3	3	3	3	3	3	3	3	3
195651	1	0	3	3	3	3	3	3	3	3	3	3	4	1	1	5	5	5	5	5	1	5
195852	1	1	3	4	3	4	3	3	3	3	3	3	3	4	3	4	3	3	3	3	3	3
195722	1	0	3	3	3	3	3	3	3	3	3	3	2	1	1	4	3	4	3	3	2	5
195700	1	0	3	3	3	3	3	3	3	3	3	3	3	3	3	3	3	3	3	3	3	3
195915	0	1	2	3	2	2	2	1	1	2	2	1	1	2	3	3	3	1	3	2	2	2
196009	0	1	3	1	1	1	2	1	2	1	1	1	3	1	1	1	2	1	3	1	1	1
195853	1	0	4	4	3	4	4	3	4	3	3	4	4	4	3	4	4	3	4	3	3	4
196013	1	0	3	3	3	3	3	3	3	3	3	3	3	3	3	3	3	3	3	3	3	3
196039	1												5	4	3	4	3	3	5	4	5	4
196050	0	0	3	3	3	4	4	4	4	4	4	3	3	3	3	4	4	4	4	4	4	3
196051	1	0	3	4	3	2	3	3	2	3	3	3	4	5	4	4	5	4	4	4	4	3
196153	1	0	4	4	5	2	3	2	1	1	3	1	4	4	5	2	3	2	1	1	3	1
196084	1	1	3	3	3	3	3	3	3	3	3	3	1	1	1	2	3	3	3	1	1	5
196214	0	1	4	4	4	4	4	1	5	3	4	5	4	4	4	4	4	1	5	3	4	5
196219	1	0	3	4	5	5	3	4	5	5	4	5	3	4	5	5	3	4	5	5	4	5
196220	1	0	4	2	1	1	1	2	1	1	4	1	4	2	1	1	1	2	1	1	4	1
196349	1	1	4	4	3	3	4	3	4	3	5	4	4	4	3	3	4	3	4	3	5	4
194966	1	1	5	5	1	1	2	3	1	1	1	1	1	1	1	1	1	1	1	1	1	1
196061	1												4	2	1	5	3	3	4	2	2	5
196447	0	0	3	3	3	3	3	3	3	3	3	3	3	3	3	3	3	3	3	3	3	3
196450	0												2	3	2	2	3	2	3	2	2	3
196451	0	1	3	3	3	3	4	3	3	2	2	4	3	4	3	4	4	4	5	4	3	5
196650	1	1	2	3	4	3	4	3	4	4	4	3	3	3	4	3	4	3	4	4	4	3
196679	1	0	3	3	3	3	3	3	3	3	3	3	2	3	4	4	3	3	4	4	4	4
196701	0	1	5	1	1	3	4	3	1	1	1	3	1	1	1	2	3	1	1	1	3	5
196712	1	1	4	3	2	3	3	2	3	3	2	3	5	4	3	4	4	2	4	3	4	3
196713	1	1	2	4	3	4	3	3	4	3	3	5	2	3	3	4	3	3	4	3	3	5
196750	1	1	5	5	5	5	3	5	3	3	3	4	5	5	5	5	3	5	3	3	3	4
196756	0	0	2	2	1	3	4	3	4	3	4	3	2	2	1	3	4	3	4	3	4	3
195817	1	0	3	2	1	3	4	3	3	2	3	3	3	3	3	3	3	3	3	3	3	3
196812	0	0	2	3	2	3	2	2	4	2	5	2	2	3	2	3	2	2	4	2	5	2
197021	0	1	3	3	3	3	3	3	3	3	3	3	3	3	3	3	3	3	3	3	3	3
196405	0	0	3	3	2	3	3	2	3	2	2	4	3	3	2	3	3	2	3	2	2	2
197077	0	1	1	1	1	2	2	2	1	1	1	1	1	1	1	1	1	3	1	1	1	1
197101	1	1	2	2	2	3	5	4	3	3	3	2	3	4	3	3	4	3	3	3	3	2
197153	0	0	4	4	4	4	4	4	4	4	4	4	4	4	4	4	4	4	4	4	4	4
197155	1												3	3	3	3	3	3	3	3	3	3
197289	0	1	3	4	3	3	4	3	5	4	4	4	3	4	2	3	3	3	5	5	4	4
197291	0	1	4	4	4	4	4	4	4	3	3	5	4	4	4	4	4	4	4	3	3	5
197320	0	0	4	3	2	4	4	3	4	4	3	4	4	3	2	4	4	3	4	4	3	4
197465	1	1	3	3	3	3	3	3	3	3	3	3	3	3	3	3	3	3	3	3	3	3
197475	0												3	3	3	3	3	3	3	3	3	3
197581	1	1	2	5	4	5	2	3	5	5	5	5	2	5	4	5	2	3	5	5	5	5
197449	0	1	1	2	1	2	2	2	2	1	2	1
197587	1	0	1	1	1	1	1	1	1	1	1	1	1	1	1	1	1	1	1	1	1	1
197589	1	0	3	3	3	3	3	3	3	3	3	3	3	3	3	3	3	3	3	3	3	3
197638	1	1	3	1	3	3	3	2	2	2	3	1	3	1	3	3	3	2	2	2	3	1
197588	1	0	3	3	3	3	3	3	3	3	3	3	3	3	3	3	3	3	3	3	3	3
197639	0	1	3	3	3	3	3	3	3	3	3	3	3	3	3	3	3	3	3	3	3	3
197707	0												4	4	3	5	4	4	3	3	3	4
197734	1												2	3	3	2	3	2	4	3	2	3
197767	1	1	4	3	2	3	4	3	3	2	4	2	4	3	2	3	4	3	3	2	4	2
197799	0												3	3	3	3	3	3	3	3	3	3
197801	0	1	3	3	3	3	4	3	3	2	2	4	3	3	3	3	4	3	3	2	2	4
197813	1	0	2	3	4	4	3	3	3	3	3	4	2	3	4	3	3	3	3	3	3	4
197875	1	1	4	2	1	1	1	2	1	1	4	1	4	2	1	1	1	2	1	1	4	1
197894	1	1	3	4	5	2	2	2	5	2	5	2	3	3	3	3	3	3	3	3	3	3
197896	1	1	3	3	3	3	3	3	3	3	3	3	3	3	3	3	3	3	3	3	3	3
197898	0	0	3	3	3	3	3	3	3	3	3	4	3	3	3	3	3	3	3	3	3	4
197920	0	1	4	3	4	3	3	2	4	4	3	3	4	3	4	3	3	2	4	4	3	3
197970	1												2	2	2	3	5	4	3	3	3	2
197971	0												3	3	3	3	3	3	3	3	3	3
198006	0	1	3	3	3	3	3	3	3	3	3	3	3	3	3	3	3	3	3	3	3	3
198011	0	0	3	2	2	3	1	1	3	2	3	4	4	3	3	5	4	2	5	5	3	4
197654	0												4	2	1	5	3	2	5	4	4	5
198072	1												3	1	1	1	1	1	1	5	1	1
198150	0												3	3	3	3	3	3	3	3	3	3
198183	1	0	3	3	3	3	3	3	3	3	3	3	3	3	3	3	3	3	3	3	3	3
198184	0	1	2	5	5	3	3	4	4	3	3	1	2	5	5	3	3	4	4	3	3	1
197874	1	1	3	3	3	3	3	3	3	3	3	3	3	3	3	3	3	3	3	3	3	3
198312	1												3	3	3	3	3	3	3	3	3	3
198314	1	1	4	4	3	2	5	3	1	1	3	1	4	4	3	2	5	3	1	1	3	1
198221	1												1	1	1	1	1	1	1	1	1	1
198555	0	1	3	3	3	1	3	3	3	3	3	3	3	3	3	3	3	3	3	3	3	3
198577	0												3	3	3	3	3	3	3	3	3	3
198580	1												2	1	1	1	3	3	1	1	2	1
198581	0	0	3	3	3	3	3	3	3	3	3	3	3	3	3	3	3	3	3	3	3	3
198619	1												1	1	1	1	2	1	1	1	1	1
198556	0	1	3	1	3	1	3	1	5	1	1	1	3	1	3	1	3	1	5	1	1	1
198626	1												3	3	3	3	3	3	3	3	3	3
198657	1	0	3	3	3	3	3	3	3	3	3	3	3	3	3	3	3	3	3	3	3	3
198661	0												3	1	1	1	3	3	3	3	3	1
198712	0												3	3	3	3	3	3	3	3	3	3
198746	1	0	3	3	3	3	3	3	3	3	3	3	3	3	3	3	3	3	3	3	3	3
198751	1												4	2	5	5	4	4	5	4	4	5
198894	1												2	3	1	3	1	1	4	1	3	2
198382	1	0	3	3	3	3	3	3	3	3	3	3	3	3	3	3	3	3	3	3	3	3
198952	1												2	1	1	1	2	2	1	1	3	2
195659	0	1	4	4	4	5	5	5	3	3	4	5	4	2	4	5	5	5	3	2	2	4
195818	0	1	1	3	1	1	2	2	1	1	1	1	1	2	1	1	1	2	1	1	1	1
